# Supplementary material for: Clinical and Genetic Characteristics of 18 Patients from 13 Japanese Families with CRX-associated retinal disorder: Identification of Genotype-phenotype Association
Source: Sci Rep. 2020 Jun 12;10:9531. doi: 10.1038/s41598-020-65737-z (PMC7293272; doi:10.1038/s41598-020-65737-z)
Supplement: Supplementary file 2 — Supplemental Table 1. [file 41598_2020_65737_MOESM2_ESM.xlsx]

## Sheet: Supplemental Table 1
Supplemental Table 1. Retinal imaging and morphological findings in 18 patients with CRX-RD
Patient No	JEGC ID	Fundus							FAF						SD-OCT
		Macular atrophy	Atrophy along the arcade	Peripheral atrophy	Vessel attenuation	Pigmentation	Foveal sparing	Comments	Area of low density at the central retina	Ring of high density	Low density areas along the arcade	Low density areas in the periphery	Foveal sparing	Comments	Outer retinal disruption at the macula	Outer retinal disruption at in the peri-maculamacula	Preservation of EZ line at the fovea	Comments
1	NISO-NTMC072-KA072	Yes	Yes	No	No	No	No		Yes	Yes	Yes	No	Yes (LE)		Yes	Yes	No	Bull's eye pattern (parafoveal atrophy with preservation of EZ line at the fovea) ((LE)
2	NISO-NTMC072-KA205	No	Yes	No	Yes	No	Yes		No	Yes	Yes	No	Yes		No	Yes	Yes	Bull's eye pattern (parafoveal atrophy with preservation of EZ line at the fovea)
3	JIKEI-079JIKEI-JU0743	Yes	No	No	No	No	No		Yes	Yes	No	No	Yes		Yes	Yes	No
4	JIKEI-079JIKEI-JU1738	Yes	Yes	No	Yes	No	No		NA	NA	NA	NA	NA		Yes	Yes	No
5	KINKI-034-1104	Yes	Yes	Yes	Yes	No	Yes (RE)		NA	NA	NA	NA	NA		Yes	Yes	Yes
6	NAGOYA-Nagoya085-Nagoya0085	Yes	No	No	No	No	No		NA	NA	NA	NA	NA		Yes	Yes	No
7	JIKEI-237JIKEI-JU1557	Yes (slight)	No	No	No	No	Yes		No	Yes	No	No	Yes	Subtle change of high density at the macula	No	No	Yes
8	JIKEI-237JIKEI-JU1558	Yes	Yes	No	Yes	Yes	No		Yes	Yes	Yes	No	No		Yes	Yes	No	Epiretinal membrane (RE)
9	KINKI-003-4	No	Yes (slight)	No	No	No	Yes	Myelinated fiberfibre	NA	NA	NA	NA	NA		No	No	Yes (slight)
10	KINKI-003-3	No	Yes	No	Yes	No	Yes	Medial opacity	No	No	No	NA	Yes		No	Yes (slight)	Yes	Bull's eye pattern (parafoveal atrophy with preservation of EZ line at the fovea) ((BE)
11	NISO-NTMC233-KA233	Yes (slight)	No	No	No	No	Yes		Yes	Yes	No	No	Yes		No	Yes (slight)	Yes	Bull's eye pattern (parafoveal atrophy with preservation of EZ line at the fovea) ((BE)
12	NISO-NTMC233-KA259	Yes (slight)	No	No	No	No	Yes	Myopic conus	Yes	Yes	No	No	Yes		No	Yes (slight)	Yes	Bull's eye pattern (parafoveal atrophy with preservation of EZ line at the fovea) ((BE)
13	NISO-NTMC049-KA049	No	Yes (slight)	Yes	No	No	Yes		No	Yes	No	No	No	Petaloid changes of high density at the macula (LE)	No	Yes	Yes	Intraretinal minor-cystic changes (RE) and marked intraretinal fluid (LE)
14	KINKI-020-1058	No	Yes	Yes	Yes	No	Yes		NA	NA	NA	NA	NA		No	Yes	Yes
15	JIKEI-034JIKEI-JU0565	Yes	No	No	No	Yes	No		Yes	Yes	No	No	No		Yes	Yes	No
16	KINKI-102-1252	No	Yes	Yes	Yes	No	Yes		No	No	Yes	Yes	Yes		No	Yes (slight)	Yes (slight)
17	TEIKYO-Teikyo1090-Teikyo1090	Yes	No	No	No	No	Yes		Yes	Yes	No	No	Yes		No	Yes	Yes (slight)	Bull's eye pattern (parafoveal atrophy with preservation of EZ line at the fovea) ((BE)
18	NISO-NHO1002-001	Yes	No	No	No	No	No		Yes	Yes	No	No	No		Yes	Yes	No
EZ=ellipsoid zone; FAF=fundus autofluorescence; LE=left eye; MfERG=multifocal electroretinogram; No=number; NA=not available; SD-OCT=spectral-domain optical coherence tomography; RE=right eye; RPE=retinal pigment epithelium.
