# Supplementary material for: Clinical and Genetic Characteristics of 18 Patients from 13 Japanese Families with CRX-associated retinal disorder: Identification of Genotype-phenotype Association
Source: Sci Rep. 2020 Jun 12;10:9531. doi: 10.1038/s41598-020-65737-z (PMC7293272; doi:10.1038/s41598-020-65737-z)
Supplement: Supplementary file 3 — Supplemental Table 2. [file 41598_2020_65737_MOESM3_ESM.xlsx]

## Sheet: Supplemental Table 2
Supplemental Table 2. Visual fields and electrophysiological findings in 18 patients with CRX-RD
Patient No.	JEGC ID	Visual fields				Electrophysiological findings
		Central scotoma	Paracentral scotoma	Peripheral visual field loss	Comments	Dark-adapted responses	Light-adapted responses	Lower b to a ratio in dark-adapted bright flash responses	Comments
1	NISO-NTMC072-KA072	Yes	Yes	No	GP, HFA	Mildly decreased	Mildly decreased	No	Reduction in gross responses in mfERG
2	NISO-NTMC072-KA205	NA	NA	NA		Moderately decreased	NA	Yes
3	JIKEI-079JIKEI-JU0743	Yes	Yes	No	GP, HFA	Mildly decreased	Mildly decreased	No
4	JIKEI-079JIKEI-JU1738	NA	NA	NA		NA	NA	NA
5	KINKI-034-1104	Yes	Yes	No	GP	Moderately decreased	Moderately decreased	Yes
6	NAGOYA-Nagoya085-Nagoya0085	NA	NA	NA		Mildly decreased	Mildly decreased	Yes
7	JIKEI-237JIKEI-JU1557	Yes	Yes	No	GP	Mildly decreased	Mildly decreased	No
8	JIKEI-237JIKEI-JU1558	NA	NA	NA		Severely decreased	Severely decreased	No
9	KINKI-003-4	Yes	Yes	Yes (slight)	GP	WNL	Severely decreased	No	Reduction in central retinal responses in mfERG
10	KINKI-003-3	Yes	Yes	Yes (slight)	GP	WNL	Severely decreased	Yes
11	NISO-NTMC233-KA233	No	Yes	No	GP, HFA	WNL	WNL	Yes
12	NISO-NTMC233-KA259	No	No	No	HFA	WNL	WNL	Yes
13	NISO-NTMC049-KA049	No	Yes	Yes (mild)	GP, HFA	Severely decreased	Severely decreased	No	Reduction in central retinal responses in mfERG
14	KINKI-020-1058	No	Yes	Yes	GP	Severely decreased	Severely decreased	No
15	JIKEI-034JIKEI-JU0565	Yes	Yes	No	GP, HFA	NA	NA	NA
16	KINKI-102-1252	No	Yes	Yes	GP	Severely decreased	Severely decreased	No
17	TEIKYO-Teikyo1090-Teikyo1090	No	Yes	No	GP	Mildly decreased	Mildly decreased	Yes
18	NISO-NHO1002-001	Yes	Yes	No	GP	WNL	Mildly decreased	No	Reduction in central retinal responses in mfERG
GP=Goldmann kinetic perimetry; HFA=Humphrey field analyser; mfERG=multifocal electroretinogram; WNL=within normal limit.
Lower b to a ratio in dark-adapted bright flash responses was defined as less than 0.9.
Electrophysiological responses were defined as follows: mildly decreased responses, amplitude reduction less than 50% of normal reference; moderately decreased responses, amplitude reduction between 75% and 50% of normal reference; and severely decreased responses, amplitude reduction more than 75% of normal reference.
