# Supplementary material for: Clinical and Genetic Characteristics of 18 Patients from 13 Japanese Families with CRX-associated retinal disorder: Identification of Genotype-phenotype Association
Source: Sci Rep. 2020 Jun 12;10:9531. doi: 10.1038/s41598-020-65737-z (PMC7293272; doi:10.1038/s41598-020-65737-z)
Supplement: Supplementary file 4 — Supplemental Table 3. [file 41598_2020_65737_MOESM4_ESM.xlsx]

## Sheet: Supplemental Table 3
Supplemental Table 3. Summary of detected variants in 18 affected and 6 unaffected individuals from 13 families with CRX-RD
Family ID	Subject ID	JEGC ID	Affected/ unaffected	Exon	Nucleotide and amino acid changes	State
1	1-III:1 (Patient 1)	NISO-NTMC072-KA072	Affected	3	c.118C>T, p.R40W	Heterozygous
	1-II:3 (Patient 2)	NISO-NTMC072-KA205	Affected	3	c.118C>T, p.R40W	Heterozygous
2	2-II:1 (Patient 3)	JIKEI-079JIKEI-JU0743	Affected	3	c.118C>T, p.R40W	Heterozygous
	2-I:2 (Patient 4)	JIKEI-079JIKEI-JU1738	Affected	3	c.118C>T, p.R40W	Heterozygous
3	3-II:2 (Patient 5)	KINKI-034-1104	Affected	3	c.118C>T, p.R40W	Heterozygous
4	4-III:2 (Patient 6)	NAGOYA-Nagoya085-Nagoya0085	Affected	3	c.121C>T, p.R41W	Heterozygous
5	5-II:1 (Patient 7)	JIKEI-237JIKEI-JU1557	Affected	3	c.121C>T, p.R41W	Heterozygous
	5-I:1 (Patient 8)	JIKEI-237JIKEI-JU1558	Affected	3	c.121C>T, p.R41W	Heterozygous
	5-II:2	JIKEI-237JIKEI-JU1662	Unaffected	3	c.121C>T, p.R41W	ND
6	6-III:1 (Patient 9)	KINKI-003-4	Affected	3	c.127C>T, p.R43C	Heterozygous
	6-III:2 (Patient 10)	KINKI-003-3	Affected	3	c.127C>T, p.R43C	Heterozygous
7	7-III:2 (Patient 11)	NISO-NTMC233-KA233	Affected	3	c.128G>A, p.R43H	Heterozygous
	7-II:2 (Patient 12)	NISO-NTMC233-KA259	Affected	3	c.128G>A, p.R43H	Heterozygous
	7-II:4	NISO-NTMC233-KA258	Unaffected	3	c.128G>A, p.R43H	ND
8	8-II:2 (Patient 13)	NISO-NTMC049-KA049	Affected	3	c.193G>C, p.D65H	Homozygous
9	9-II:4 (Patient 14)	KINKI-020-1058	Affected	3	c.193G>C, p.D65H	Homozygous
	9-III:1	KINKI-020-1059	Unaffected	3	c.193G>C, p.D65H	Heterozygous
	9-III:2	KINKI-020-1060	Unaffected	3	c.193G>C, p.D65H	Heterozygous
10	10-II:3 (Patient 15)	JIKEI-034JIKEI-JU0565	Affected	4	c.268C>T, p.R90W	Heterozygous
11	11-III:3 (Patient 16)	KINKI-102-1252	Affected	4	c.430delC, p.P145Lfs*42	Heterozygous (de novo)
	11-II:9	KINKI-102-1253	Unaffected	4	c.430delC, p.P145Lfs*42	ND
	11-II:6	KINKI-102-1254	Unaffected	4	c.430delC, p.P145Lfs*42	ND
12	12-IV:1 (Patient 17)	TEIKYO-Teikyo1090-Teikyo1090	Affected	4	c.587delC, p.P197Afs*22	Heterozygous
CRX transcript ID: NM_000554.5
ND=not detected
Novel variants are shown in italics.
Whole exome sequencing with targeted analysis for retinal disease-causing genes on RetNET (https://sph.uth.edu/retnet/) was performed in 18 affected and 6 unaffected subjects from 13 families.
