# Supplementary material for: Clinical and Genetic Characteristics of 18 Patients from 13 Japanese Families with CRX-associated retinal disorder: Identification of Genotype-phenotype Association
Source: Sci Rep. 2020 Jun 12;10:9531. doi: 10.1038/s41598-020-65737-z (PMC7293272; doi:10.1038/s41598-020-65737-z)
Supplement: Supplementary file 5 — Supplemental Table 4. [file 41598_2020_65737_MOESM5_ESM.xlsx]

## Sheet: Supplemental Table 4
Supplemental Table 4. Results of in silico molecular genetic analysis of 8 detected variants in the CRX gene (position and allele frequency)
Variant No	Family ID	Nucleotide change, amino acid change	Position	Coding impact	Location	dbSNP ID	HGVD	iJGVD 2.0k	1000 genome	gnomAD allele frequency
										Allele frequency					Coverage in gnomAD Exomes samples
										East Asian	South Asian	African	European (Non-Finnish)	Total	Mean coverage	Median coverage	% of samples over 20x coverage
1	1, 2, 3	c.118C>T, p.R40W	chr19:48,339,517	missense	exon 3 of 4 position 18 of 152	NA	0	0	NA	NA	NA	NA	NA	NA	87.4	100	0.9972
2	4, 5	c.121C>T, p.R41W	chr19:48,339,520	missense	exon 3 of 4 position 21 of 152	rs104894672	0	0	NA	5.798e-05	0	0	8.956e-06	8.124e-06	87.7	100	0.9984
3	6	c.127C>T, p.R43C	chr19:48,339,526	missense	exon 3 of 4 position 27 of 152	rs1437021651	0	0	NA	0	0	0	0	0	87.7	100	0.9963
4	7	c.128G>A, p.R43H	chr19:48,339,527	missense	exon 3 of 4 position 28 of 152	rs771736389	0	0	NA	0	0	0	8.956e-06	4.062e-06	87.9	100	0.9974
5	8, 9	c.193G>C, p.D65H	chr19:48,339,592	missense	exon 3 of 4 position 93 of 152	rs527236062	0	0	NA	5.798e-05	0	0	0	4.061e-06	88.9	100	0.9998
6	10	c.268C>T, p.R90W	chr19:48,342,592	missense	exon 4 of 4 position 16 of 4010	rs104894673	0.0011655	0	NA	0	0	0	0.0001338	6.479e-05	67.1	72	0.9629
7	11	c.430delC, p.P145Lfs*42	chr19:48,342,757	frameshift	exon 4 of 4 position 182 of 4010	NA	0	0	NA	NA	NA	NA	NA	NA	75.9	89	0.9795
8	12, 13	c.587delC, p.P197Afs*22	chr19:48,342,911	frameshift	exon 4 of 4 position 338 of 4010	NA	0	0	NA	NA	NA	NA	NA	NA	85.8	99	0.9789
NA=not available.
Reference: NM_000554.5, ENST00000221996.7, GRCh37.p13
The allelic frequency in the general population was estimated with HGVD (http://www.hgvd.genome.med.kyoto-u.ac.jp/), iJGVD (https://ijgvd.megabank.tohoku.ac.jp/), 1000 genome (http://www.internationalgenome.org/), and gnomAD Data Browser (http://gnomad.broadinstitute.org/), and general coverage by whole genome sequencing was assessed with GenomAD Data Browser. Evolutionary conservation scores wer…
Sequence variant nomenclature was obtained according to the guidelines of the Human Genome Variation Society (HGVS) by using Mutalyzer (https://mutalyzer.nl/).
