# Supplementary material for: Clinical and Genetic Characteristics of 18 Patients from 13 Japanese Families with CRX-associated retinal disorder: Identification of Genotype-phenotype Association
Source: Sci Rep. 2020 Jun 12;10:9531. doi: 10.1038/s41598-020-65737-z (PMC7293272; doi:10.1038/s41598-020-65737-z)
Supplement: Supplementary file 6 — Supplemental Table 5. [file 41598_2020_65737_MOESM6_ESM.xlsx]

## Sheet: Supplemental Table 5
Supplemental Table 5. Results of in silico molecular genetic analysis of 8 detected variants in the CRX gene (prediction)
Variant No.	Family ID	Nucleotide change, amino acid change	General prediction						Functional prediction								Conservation				ACMG Classification						Reference
			Mutation Taster			FATHMM			SIFT			PROVEAN			Polyphen2		PhyloP20way		PhastCons20way		Verdict	Identified classification rules
			Prediction	Accuracy	Converted rank score	Prediction	Score	Converted rank score	Prediction	Score	Converted rank score	Prediction	Score	Converted rank score	Prediction	Score	Mammalian	Mammalian rank score	Mammalian	Mammalian rank score		Factor 1	Factor 2	Factor 3	Factor 4	Factor 5
1	1, 2, 3	c.118C>T, p.R40W	Disease causing	1	0.8103	Damaging	-4.35	0.9729	Damaging	0	0.9122	Damaging	-6.82	0.9642	Probably damaging	1	0.7139	0.3023	0.9919	0.5622	Likely pathogenic	PM1	PM2	PP1	PP3	PP5	Arai et al. 2015; Maeda et al. 2018
2	4, 5	c.121C>T, p.R41W	Disease causing	1	0.8103	Damaging	-4.28	0.9713	Damaging	0	0.9122	Damaging	-6.83	0.9596	Probably damaging	1	-0.0939	0.1172	0.994	0.5871	Likely pathogenic	PM1	PM2	PM5	PP3	PP5	Swain et al. 1997; Itabashi et al. 2003; Oishi et al. 2016
3	6	c.127C>T, p.R43C	Disease causing	1	0.8103	Damaging	-5.53	0.9918	Damaging	0	0.9122	Damaging	-6.84	0.9638	Probably damaging	1	0.7139	0.3023	0.9969	0.6534	Likely pathogenic	PM1	PM2	PP1	PP3	PP5	Huang et al. 2016
4	7	c.128G>A, p.R43H	Disease causing	1	0.8103	Damaging	-5.51	0.9916	Damaging	0	0.9122	Damaging	-4.26	0.8231	Probably damaging	1	0.7139	0.3023	0.9959	0.6247	Likely pathogenic	PM1	PM2	PM5	PP1	PP3	This study
5	8, 9	c.193G>C, p.D65H	Disease causing	1	0.8103	Damaging	-3.96	0.9621	Damaging	0.001	0.7842	Damaging	-5.98	0.8931	Probably damaging	0.999	0.7979	0.3231	0.7889	0.3327	Likely pathogenic	PM1	PM2	PP3	PP5		Jin et al. 2008
6	10	c.268C>T, p.R90W	Disease causing	1	0.8103	Damaging	-4.56	0.9778	Damaging	0	0.9122	Damaging	-7.29	0.9444	Probably damaging	1	0.7319	0.3059	0.999	0.7498	Pathogenic	PS3	PM1	PM2	PP3	PP5	Swaroop et al. 1999
7	11	c.430delC, p.P145Lfs*42	NA	NA	NA	NA	NA	NA	NA	NA	NA	NA	NA	NA	NA	NA	NA	NA	NA	NA	Likely pathogenic	PVS1(Strong)	PM2	PM6			This study
8	12, 13	c.587delC, p.P197Afs*22	NA	NA	NA	NA	NA	NA	NA	NA	NA	NA	NA	NA	NA	NA	NA	NA	NA	NA	Likely pathogenic	PVS1(Strong)	PM2				This study
All detected variants were analysed using two general prediction programs and three functional prediction programs; Mutation Taster (http://www.mutationtaster.org/), FATHMM (http://fathmm.biocompute.org.uk/9), SIFT (https://www.sift.co.uk/), PROVEAN (http://provean.jcvi.org/index.php), and Polyphen 2 (http://genetics.bwh.harvard.edu/pph2/). Evolutionary conservation scores were calculated referri…
